# Supplementary material for: Multilayer networks reveal the spatial structure of seed-dispersal interactions across the Great Rift landscapes
Source: Nat Commun. 2018 Jan 10;9:140. doi: 10.1038/s41467-017-02658-y (PMC5762785; doi:10.1038/s41467-017-02658-y)
Supplement: Supplementary file 4 — Supplementary Data 1 [file 41467_2017_2658_MOESM4_ESM.xlsx]

## Sheet: Modularity
Supplementary Data 1 - Full results of the comparison of the observed multilayer network descriptors against those predicted by null models
Omega	Mean Modularity Observed	Mean Modualrity Intra-layer null model	P value	Mean Modularity Inter-layer Null Model	p value
0.1	0.916655	1.42907	1	0.912033	0.26
0.2	0.906508	1.2933	1	0.8961	0.04
0.3	0.902577	1.19873	1	0.889306	0
0.4	0.909366	1.1353	1	0.892464	0
0.5	0.917358	1.0951	1	0.899262	0
0.6	0.921887	1.06502	1	0.902994	0
0.7	0.92949	1.04061	1	0.909519	0.01
0.8	0.934368	1.02392	1	0.915704	0
0.9	0.937806	1.01213	1	0.920159	0.01
1	0.94448	1.01659	1	0.92705	0
1.1	0.948059	1.01168	1	0.93076	0
1.2	0.952847	1.00794	1	0.933806	0
1.3	0.954566	1.00684	1	0.936646	0
1.4	0.959313	1.00604	1	0.939871	0
1.5	0.961034	1.0068	1	0.943509	0
1.6	0.963812	1.00617	1	0.946073	0
1.7	0.966052	1.00639	1	0.948697	0
1.8	0.967392	1.00597	1	0.950322	0
1.9	0.969699	1.0075	1	0.952235	0
2	0.970692	1.0082	1	0.954917	0
2.1	0.972597	1.00756	1	0.956611	0
2.2	0.974062	1.00718	1	0.957791	0
2.3	0.974166	1.00741	1	0.959454	0
2.4	0.975261	1.00668	1	0.960713	0
2.5	0.976396	1.00658	1	0.962162	0
2.6	0.97772	1.00613	1	0.963687	0
2.7	0.978675	1.00636	1	0.964606	0
2.8	0.979073	1.00573	1	0.964721	0
2.9	0.979425	1.00579	1	0.966078	0
3	0.979644	1.00561	1	0.96765	0
3.1	0.979917	1.00569	1	0.968847	0
3.2	0.981129	1.00564	1	0.969352	0
3.3	0.981154	1.005	1	0.96993	0
3.4	0.981756	1.00473	1	0.970582	0
3.5	0.982768	1.00493	1	0.971495	0
3.6	0.982898	1.00448	1	0.972282	0
3.7	0.98334	1.00473	1	0.97248	0
3.8	0.983609	1.00468	1	0.973935	0
3.9	0.984146	1.00458	1	0.974433	0
4	0.984551	1.00458	1	0.975011	0
4.1	0.984785	1.00421	1	0.975248	0
4.2	0.985309	1.00436	1	0.975994	0
4.3	0.985669	1.00399	1	0.976483	0
4.4	0.985984	1.00423	1	0.976731	0
4.5	0.986318	1.00412	1	0.976771	0
4.6	0.986376	1.00391	1	0.977955	0
4.7	0.98669	1.00369	1	0.978421	0
4.8	0.98668	1.00367	1	0.978808	0
4.9	0.986847	1.0035	1	0.978958	0
5	0.987255	1.00364	1	0.979226	0
5.1	0.98766	1.00347	1	0.979606	0
5.2	0.987471	1.00349	1	0.980232	0
5.3	0.987872	1.00323	1	0.980361	0
5.4	0.98813	1.00334	1	0.980807	0
5.5	0.988136	1.0032	1	0.980981	0
5.6	0.988592	1.00298	1	0.98146	0
5.7	0.988553	1.00293	1	0.981718	0
5.8	0.988812	1.00298	1	0.981551	0
5.9	0.988882	1.00289	1	0.98237	0
6	0.988984	1.00288	1	0.982533	0
6.1	0.988873	1.00318	1	0.982931	0
6.2	0.989211	1.00271	1	0.983115	0
6.3	0.9895	1.00281	1	0.983442	0
6.4	0.989698	1.00259	1	0.983455	0
6.5	0.989893	1.0027	1	0.983677	0
6.6	0.990096	1.00265	1	0.984009	0
6.7	0.99009	1.00256	1	0.983828	0
6.8	0.989802	1.00257	1	0.984328	0
6.9	0.990452	1.0027	1	0.984983	0
7	0.990527	1.00249	1	0.985152	0
7.1	0.990516	1.00236	1	0.984812	0
7.2	0.990663	1.00251	1	0.985004	0
7.3	0.990889	1.00234	1	0.9855	0
7.4	0.990706	1.00246	1	0.985202	0
7.5	0.9913	1.00247	1	0.985631	0
7.6	0.990982	1.00238	1	0.986036	0
7.7	0.991069	1.00225	1	0.986066	0
7.8	0.991217	1.00236	1	0.98641	0
7.9	0.991621	1.00235	1	0.986424	0
8	0.991312	1.00232	1	0.986489	0
8.1	0.991705	1.00227	1	0.986774	0
8.2	0.991784	1.00197	1	0.987131	0
8.3	0.991564	1.00215	1	0.987422	0
8.4	0.991826	1.00225	1	0.987132	0
8.5	0.992282	1.0022	1	0.987387	0
8.6	0.992012	1.00198	1	0.987651	0
8.7	0.992268	1.00212	1	0.987824	0
8.8	0.992135	1.00208	1	0.987775	0
8.9	0.992282	1.00206	1	0.987453	0
9	0.992476	1.00193	1	0.987781	0
9.1	0.992413	1.00193	1	0.988056	0
9.2	0.992774	1.0019	1	0.988227	0
9.3	0.992622	1.00192	1	0.988258	0
9.4	0.992667	1.00191	1	0.988541	0
9.5	0.992806	1.00191	1	0.988648	0
9.6	0.992837	1.00186	1	0.988805	0
9.7	0.99304	1.00196	1	0.988987	0
9.8	0.992848	1.00179	1	0.989221	0
9.9	0.993005	1.00185	1	0.98876	0
10	0.992999	1.00178	1	0.989284	0

## Sheet: Modules
Omega	Average Number of Modules Observed	Average Number of Modules Intra-layer Null Model	t(99)	p value	Average Number of Modules Inter-layer Null Model	t(99)	p value
0.1	13.87	23.32	40.029	5.96821e-63	13.54	-2.00256	0.0479597
0.2	12.76	21.23	34.8821	2.0154e-57	12.01	-4.99731	2.50918e-06
0.3	11.9	19.95	36.1562	7.46502e-59	11.39	-3.70298	0.000350727
0.4	11.38	18.93	33.7814	3.77723e-56	10.87	-3.76857	0.00027915
0.5	11.33	17.98	30.3926	5.31883e-52	10.43	-5.46487	3.46376e-07
0.6	11.32	17.2	25.7555	1.12203e-45	10.47	-5.17671	1.18625e-06
0.7	11.31	16.67	22.7383	4.35432e-41	10.59	-4.98903	2.59655e-06
0.8	11.32	16.08	20.9032	4.35394e-38	10.38	-5.71788	1.14498e-07
0.9	11.34	15.7	19.2285	3.36081e-35	10.43	-5.76689	9.21553e-08
1	11.64	15.69	18.2906	1.61736e-33	10.31	-7.24758	9.43938e-11
1.1	11.54	15.42	17.9929	5.65968e-33	10.49	-6.90397	4.89088e-10
1.2	11.68	15.16	15.748	1.02782e-28	10.22	-8.31585	5.0296e-13
1.3	11.65	15.18	16.4703	4.08585e-30	10.49	-6.72004	1.16784e-09
1.4	11.63	15.25	16.8534	7.58648e-31	10.8	-5.3087	6.77771e-07
1.5	11.48	15.19	17.3363	9.32889e-32	10.69	-4.89947	3.75323e-06
1.6	11.6	15.04	15.4022	4.92666e-28	10.25	-7.52361	2.47858e-11
1.7	11.66	15.18	15.8098	7.78073e-29	10.28	-8.71627	6.84811e-14
1.8	11.74	15.25	16.6352	1.97454e-30	10.51	-7.00777	2.98288e-10
1.9	11.77	15.33	15.8077	7.85444e-29	10.34	-8.23617	7.4675e-13
2	11.69	15.39	16.3695	6.38407e-30	10.48	-8.21153	8.43701e-13
2.1	11.62	15.37	18.3532	1.24464e-33	10.56	-5.98404	3.4882e-08
2.2	11.55	15.3	17.9726	6.1669e-33	10.36	-6.98865	3.26788e-10
2.3	11.61	15.35	16.73	1.30206e-30	10.39	-8.00778	2.31001e-12
2.4	11.53	15.35	18.271	1.75553e-33	10.35	-7.38506	4.85728e-11
2.5	11.7	15.3	16.1651	1.58321e-29	10.37	-8.03408	2.02882e-12
2.6	11.6	15.33	17.4544	5.61248e-32	10.2	-8.54092	1.6422e-13
2.7	11.63	15.35	17.7927	1.32219e-32	10.25	-7.97079	2.77206e-12
2.8	11.69	15.44	17.4991	4.63286e-32	10.31	-7.93557	3.29723e-12
2.9	11.66	15.3	16.2132	1.27805e-29	10.49	-7.29024	7.68346e-11
3	11.67	15.29	17.3982	7.14424e-32	10.36	-8.61258	1.14897e-13
3.1	11.77	15.26	16.0647	2.47882e-29	10.46	-7.59094	1.78537e-11
3.2	11.55	15.47	17.4619	5.43309e-32	10.26	-7.57329	1.94581e-11
3.3	11.61	15.23	17.7513	1.57679e-32	10.4	-7.29993	7.33235e-11
3.4	11.52	15.36	18.2346	2.04488e-33	10.39	-6.58204	2.23227e-09
3.5	11.62	15.3	18.1052	3.52316e-33	10.5	-6.6957	1.30968e-09
3.6	11.69	15.32	16.9183	5.71423e-31	10.57	-5.65372	1.51933e-07
3.7	11.61	15.28	16.4936	3.68642e-30	10.4	-7.64499	1.37134e-11
3.8	11.66	15.51	18.1188	3.3273e-33	10.23	-8.38834	3.50885e-13
3.9	11.66	15.27	16.5032	3.53276e-30	9.95	-11.2495	2.10629e-19
4	11.58	15.29	16.5985	2.32086e-30	10.04	-10.7854	2.13312e-18
4.1	11.69	15.39	16.6687	1.70395e-30	10.11	-10.2816	2.66052e-17
4.2	11.67	15.34	18.8207	1.7867e-34	10.61	-6.62043	1.86502e-09
4.3	11.64	15.38	16.8529	7.60158e-31	10.03	-9.99431	1.12567e-16
4.4	11.57	15.43	18.5534	5.4011e-34	10.73	-5.63861	1.62369e-07
4.5	11.65	15.37	16.401	5.55222e-30	10.62	-6.5135	3.07426e-09
4.6	11.65	15.32	17.4131	6.70209e-32	10.21	-8.23669	7.4481e-13
4.7	11.56	15.34	18.5646	5.15729e-34	10.22	-8.48073	2.21616e-13
4.8	11.78	15.19	15.3371	6.62733e-28	10.17	-11.5576	4.56087e-20
4.9	11.62	15.31	17.0557	3.1407e-31	10.65	-5.69951	1.24175e-07
5	11.53	15.34	16.8787	6.79317e-31	10.42	-7.12376	1.71215e-10
5.1	11.53	15.24	17.6738	2.19446e-32	10.24	-8.04981	1.87734e-12
5.2	11.76	15.19	16.3935	5.73832e-30	10.09	-10.2619	2.93792e-17
5.3	11.79	15.26	16.2175	1.254e-29	10.59	-7.10768	1.84942e-10
5.4	11.49	15.33	18.3379	1.32683e-33	10.47	-5.88987	5.32615e-08
5.5	11.66	15.45	17.6448	2.48279e-32	10.4	-7.14353	1.5572e-10
5.6	11.63	15.37	17.8768	9.25139e-33	10.21	-8.88992	2.87468e-14
5.7	11.67	15.35	17.7247	1.76608e-32	10.25	-9.03118	1.41719e-14
5.8	11.73	15.22	15.4807	3.4477e-28	10.9	-5.65856	1.48735e-07
5.9	11.67	15.35	17.7247	1.76608e-32	10.34	-8.53426	1.69763e-13
6	11.75	15.3	16.2755	9.68523e-30	10.55	-7.63198	1.4613e-11
6.1	11.62	15.24	16.753	1.17725e-30	10.08	-9.44199	1.80475e-15
6.2	11.86	15.31	16.3021	8.60715e-30	10.15	-10.4964	9.05985e-18
6.3	11.74	15.41	16.2625	1.02647e-29	10.41	-8.11098	1.38768e-12
6.4	11.65	15.23	16.6497	1.85303e-30	10.27	-9.02037	1.49608e-14
6.5	11.6	15.37	17.1695	1.91707e-31	10.43	-7.66758	1.228e-11
6.6	11.77	15.4	16.2503	1.08366e-29	10.51	-7.76026	7.80162e-12
6.7	11.66	15.42	17.9921	5.67739e-33	10.5	-6.96	3.74616e-10
6.8	11.79	15.37	15.7837	8.74943e-29	10.47	-7.72699	9.18277e-12
6.9	11.72	15.13	15.797	8.24026e-29	10.36	-9.27099	4.25816e-15
7	11.7	15.38	16.5486	2.89104e-30	10.09	-8.68526	7.99506e-14
7.1	11.73	15.35	16.7077	1.43604e-30	10.32	-8.87718	3.06381e-14
7.2	11.75	15.31	17.1339	2.23752e-31	10.59	-7.99918	2.40999e-12
7.3	11.56	15.18	16.2589	1.04282e-29	10.25	-7.86358	4.69847e-12
7.4	11.61	15.18	16.4414	4.64233e-30	10.45	-6.32727	7.28958e-09
7.5	11.67	15.39	17.4524	5.65988e-32	10.41	-7.16461	1.40723e-10
7.6	11.68	15.42	18.0219	5.00619e-33	10.33	-8.05458	1.83357e-12
7.7	11.69	15.35	17.5463	3.78362e-32	10.26	-8.17072	1.03264e-12
7.8	11.86	15.39	16.9815	4.33722e-31	10.71	-6.27424	9.30548e-09
7.9	11.65	15.41	17.0019	3.96923e-31	10.31	-7.41411	4.21928e-11
8	11.77	15.45	17.0213	3.64833e-31	10.54	-6.83248	6.8658e-10
8.1	11.64	15.25	16.8437	7.91296e-31	10.31	-8.77574	5.08816e-14
8.2	11.65	15.42	17.7947	1.31085e-32	10.03	-11.2058	2.61832e-19
8.3	11.75	15.26	16.1915	1.40792e-29	10.47	-7.62598	1.5048e-11
8.4	11.62	15.43	18.1445	2.98593e-33	10.33	-7.53574	2.33644e-11
8.5	11.63	15.45	18.6184	4.12373e-34	10.4	-6.97344	3.51366e-10
8.6	11.73	15.27	17.0312	3.49374e-31	10.17	-9.05081	1.28448e-14
8.7	11.71	15.33	16.3702	6.36284e-30	10.34	-8.75459	5.65509e-14
8.8	11.74	15.27	17.1442	2.13937e-31	10.53	-6.89473	5.11035e-10
8.9	11.72	15.29	16.1029	2.08994e-29	10.46	-9.07514	1.13701e-14
9	11.75	15.18	15.6301	1.75089e-28	10.68	-6.16976	1.50176e-08
9.1	11.71	15.36	18.135	3.10848e-33	10.44	-7.57006	1.97668e-11
9.2	11.61	15.29	18.2943	1.5924e-33	10.42	-7.48311	3.01824e-11
9.3	11.74	15.33	17.144	2.14138e-31	10.68	-7.14717	1.53018e-10
9.4	11.67	15.41	16.7735	1.07623e-30	10.21	-8.58104	1.34463e-13
9.5	11.67	15.38	16.7521	1.18171e-30	10.41	-7.5437	2.24767e-11
9.6	11.77	15.31	16.8033	9.44228e-31	10.32	-8.71968	6.73252e-14
9.7	11.66	15.33	18.7296	2.6022e-34	10.55	-6.68741	1.36172e-09
9.8	11.59	15.28	16.7205	1.35776e-30	10.43	-6.86687	5.83303e-10
9.9	11.56	15.31	19.3093	2.41901e-35	10.6	-5.74956	9.9519e-08
10	11.65	15.49	16.3665	6.46958e-30	10.36	-8.55613	1.52236e-13

## Sheet: Animal_Adjustability
Omega	Average Animal Adjustability Observed	Average Animal Adjustability Intra-layer Null Mode	t(99)	p value	Average Animal Adjustability Inter-layer Null Mode	t(99)	p value
0.1	0.268125	0.400938	72.1493	2.0942e-87	0.171563	29	3.47354e-50
0.2	0.217188	0.376875	66.536	5.41519e-84	0.146563	28.7637	7.17088e-50
0.3	0.166563	0.354375	55.5566	1.93264e-76	0.125312	22.6528	5.95591e-41
0.4	0.121875	0.3325	51.2468	4.38853e-73	0.0953125	19.1795	4.10408e-35
0.5	0.08875	0.293125	46.7189	2.90421e-69	0.0609375	15.2874	8.31718e-28
0.6	0.0728125	0.27125	39.5975	1.6395e-62	0.0521875	12.7192	1.52313e-22
0.7	0.05375	0.24	35.94	1.29679e-58	0.0371875	11.456	7.54783e-20
0.8	0.05	0.23125	40.2576	3.5074e-63	0.0365625	9.69545	5.05231e-16
0.9	0.05	0.218438	35.0113	1.43623e-57	0.0303125	11.0272	6.37579e-19
1	0.0321875	0.111562	22.42	1.40427e-40	0.0215625	8.22071	8.06192e-13
1.1	0.0275	0.0984375	24.2051	2.27497e-43	0.0228125	8.25418	6.82953e-13
1.2	0.0221875	0.0821875	16.8436	7.91633e-31	0.0140625	6.66818	1.4906e-09
1.3	0.0225	0.061875	16.955	4.86839e-31	0.01625	7.93051	3.38035e-12
1.4	0.014375	0.045625	12.9779	4.3488e-23	0.010625	5.36718	5.2771e-07
1.5	0.015	0.0284375	9.59207	8.4927e-16	0.0109375	6.21646	1.21296e-08
1.6	0.0115625	0.0215625	10.0195	9.91761e-17	0.0075	4.61656	1.17297e-05
1.7	0.009375	0.0140625	6.70531	1.25176e-09	0.0103125	6.01706	3.00515e-08
1.8	0.0053125	0.0121875	5.6564	1.50153e-07	0.0084375	5.19398	1.10295e-06
1.9	0.0053125	0.00375	3.51157	0.00067257	0.009375	5.64284	1.59382e-07
2	0.0065625	0.001875	0	0	0.006875	4.23383	5.14677e-05
2.1	0.0021875	0.0003125	0.78125	0.43652	0.0046875	4.11883	7.90604e-05
2.2	0.0009375	0.0003125	0.90625	0.367004	0.0053125	4.47818	2.01955e-05
2.3	0.00125	0.0003125	0.875	0.383692	0.003125	2.9625	0.00382119
2.4	0.00125	0	0	0	0.003125	3.27517	0.00145593
2.5	0.00125	0.0003125	0	0	0.0034375	3.45824	0.000803075
2.6	0	0	0	0	0.00125	2.03101	0.0449347
2.7	0.0003125	0	0	0	0.0028125	3.11823	0.00238262
2.8	0	0	0	0	0.00375	3.36902	0.00107609
2.9	0.0003125	0	0	0	0.003125	3.30626	0.00131802
3	0	0	0	0	0.00375	3.67423	0.000387312
3.1	0.0003125	0	0	0	0.00125	2.01514	0.0466008
3.2	0	0	0	0	0.0021875	2.72976	0.00750257
3.3	0	0	0	0	0.003125	3.31662	0.00127484
3.4	0	0	0	0	0.00125	2.03101	0.0449347
3.5	0	0	0	0	0.0028125	3.12909	0.00230397
3.6	0.0003125	0	0	0	0.00125	2.01514	0.0466008
3.7	0.000625	0	0	0	0.001875	2.48761	0.0145315
3.8	0.000625	0	0	0	0.0015625	2.25412	0.0263924
3.9	0	0	0	0	0.000625	1.42141	0.15834
4	0	0	0	0	0.0009375	1.74982	0.0832486
4.1	0	0	0	0	0.0003125	1	0.319748
4.2	0	0	0	0	0.0009375	1.74982	0.0832486
4.3	0	0	0	0	0.0003125	1	0.319748
4.4	0	0	0	0	0.0015625	2.28266	0.0245895
4.5	0	0	0	0	0.0009375	1.74982	0.0832486
4.6	0	0	0	0	0.0003125	1	0.319748
4.7	0	0	0	0	0.000625	1.42141	0.15834
4.8	0.0003125	0	0	0	0.0009375	1.73159	0.0864618
4.9	0	0	0	0	0.000625	1.42141	0.15834
5	0	0	0	0	0	0	0
5.1	0	0	0	0	0.00125	2.03101	0.0449347
5.2	0	0	0	0	0	0	0
5.3	0	0	0	0	0	0	0
5.4	0	0	0	0	0.0003125	1	0.319748
5.5	0	0	0	0	0	0	0
5.6	0	0	0	0	0.0003125	1	0.319748
5.7	0	0	0	0	0	0	0
5.8	0	0	0	0	0	0	0
5.9	0	0	0	0	0.0009375	1.74982	0.0832486
6	0	0	0	0	0	0	0
6.1	0	0	0	0	0.0003125	1	0.319748
6.2	0	0	0	0	0	0	0
6.3	0	0	0	0	0.000625	1.42141	0.15834
6.4	0	0	0	0	0	0	0
6.5	0	0	0	0	0	0	0
6.6	0	0	0	0	0	0	0
6.7	0	0	0	0	0	0	0
6.8	0	0	0	0	0	0	0
6.9	0	0	0	0	0	0	0
7	0	0	0	0	0	0	0
7.1	0	0	0	0	0	0	0
7.2	0	0	0	0	0	0	0
7.3	0	0	0	0	0	0	0
7.4	0	0	0	0	0	0	0
7.5	0	0	0	0	0	0	0
7.6	0	0	0	0	0	0	0
7.7	0	0	0	0	0	0	0
7.8	0	0	0	0	0	0	0
7.9	0	0	0	0	0	0	0
8	0	0	0	0	0	0	0
8.1	0	0	0	0	0	0	0
8.2	0	0	0	0	0	0	0
8.3	0	0	0	0	0	0	0
8.4	0	0	0	0	0	0	0
8.5	0	0	0	0	0	0	0
8.6	0	0	0	0	0	0	0
8.7	0	0	0	0	0	0	0
8.8	0	0	0	0	0	0	0
8.9	0	0	0	0	0	0	0
9	0	0	0	0	0	0	0
9.1	0	0	0	0	0	0	0
9.2	0	0	0	0	0	0	0
9.3	0	0	0	0	0	0	0
9.4	0	0	0	0	0	0	0
9.5	0	0	0	0	0	0	0
9.6	0	0	0	0	0	0	0
9.7	0	0	0	0	0	0	0
9.8	0	0	0	0	0	0	0
9.9	0	0	0	0	0	0	0
10	0	0	0	0	0	0	0

## Sheet: Plant_Adjustability
Omega	Average PlantAdjustability Observed	Average Plant Adjustability Intra-layer Null Mode	t(99)	p value	Average Plant Adjustability Inter-layer Null Mode	t(99)	p value
0.1	0.259703	0.141683	57.8793	3.77777e-78	0.27505	135.371	3.55959e-114
0.2	0.234851	0.129109	49.3762	1.51891e-71	0.253267	111.193	9.02425e-106
0.3	0.179406	0.120792	47.1303	1.26502e-69	0.19802	65.7375	1.74327e-83
0.4	0.0964356	0.106337	37.1818	5.65176e-60	0.12495	51.3194	3.83417e-73
0.5	0.0551485	0.0756436	31.148	5.87751e-53	0.0751485	36.1462	7.65935e-59
0.6	0.0433663	0.0657426	30.9053	1.18733e-52	0.0636634	32.3228	2.08236e-54
0.7	0.0319802	0.0526733	26.5152	9.05414e-47	0.0522772	27.5147	3.58196e-48
0.8	0.0265347	0.0447525	20.6458	1.18384e-37	0.0439604	23.934	5.90705e-43
0.9	0.0205941	0.0379208	22.8104	3.34427e-41	0.0339604	20.1116	9.66991e-37
1	0.0120792	0.0173267	12.6537	2.09372e-22	0.0253465	16.5502	2.87165e-30
1.1	0.010099	0.0125743	12.43	6.22855e-22	0.0234653	14.5815	2.15559e-26
1.2	0.00742574	0.0133663	13.7235	1.2195e-24	0.0215842	16.2592	1.04132e-29
1.3	0.00584158	0.00782178	9.28645	3.94018e-15	0.0211881	15.5683	2.31649e-28
1.4	0.00277228	0.00514851	7.20916	1.13584e-10	0.0156436	12.7981	1.03824e-22
1.5	0.0039604	0.00188119	3.53693	0.000617786	0.0138614	11.0506	5.67212e-19
1.6	0.00306931	0.00118812	3.58026	0.000533829	0.0133663	11.7204	2.03788e-20
1.7	0.00168317	0.00138614	3.6729	0.000389096	0.0124752	10.9289	1.04146e-18
1.8	0.00138614	0.000693069	2.67571	0.00872745	0.00960396	9.23495	5.10215e-15
1.9	0.00118812	0.00049505	2.22842	0.028115	0.00693069	7.82284	5.73936e-12
2	0.000990099	0	0	0	0.00623762	7.99299	2.48469e-12
2.1	0.000891089	0	0	0	0.00386139	5.72142	1.12721e-07
2.2	0.00039604	9.90099e-05	0	0	0.00425743	5.89882	5.11679e-08
2.3	0.000693069	0	0	0	0.0029703	5.03385	2.1565e-06
2.4	0.000594059	0	0	0	0.00366337	5.34374	5.83493e-07
2.5	0.00049505	0	0	0	0.00336634	5.59596	1.9576e-07
2.6	9.90099e-05	0	0	0	0.00168317	4.50039	1.8521e-05
2.7	0	0	0	0	0.00217822	4.05365	0.00010051
2.8	9.90099e-05	0	0	0	0.00287129	4.41991	2.53139e-05
2.9	0.00029703	0	0	0	0.00227723	4.50747	1.80156e-05
3	0	0	0	0	0.0019802	4.24264	4.9787e-05
3.1	0.00029703	0	0	0	0.000990099	2.7514	0.00705775
3.2	0	0	0	0	0.00118812	3.67423	0.000387312
3.3	0.00039604	0	0	0	0.000792079	2.58889	0.0110781
3.4	0.00019802	0	0	0	0.000693069	2.38079	0.0191892
3.5	9.90099e-05	0	0	0	0.00019802	1.41437	0.160389
3.6	9.90099e-05	0	0	0	0.000792079	2.35874	0.0203012
3.7	0.00029703	0	0	0	0.000693069	2.71818	0.00775104
3.8	0.00029703	0	0	0	0.000693069	2.37741	0.019356
3.9	0.00019802	0	0	0	0.00049505	2.27362	0.0251486
4	9.90099e-05	0	0	0	0.00039604	2.02598	0.045457
4.1	0	0	0	0	0.00039604	1.64691	0.102746
4.2	0	0	0	0	9.90099e-05	1	0.319748
4.3	0	0	0	0	0.00039604	2.03101	0.0449347
4.4	0	0	0	0	0.00019802	1.42141	0.15834
4.5	0	0	0	0	0.000594059	2.51379	0.0135568
4.6	0	0	0	0	0.00019802	1.42141	0.15834
4.7	0	0	0	0	9.90099e-05	1	0.319748
4.8	9.90099e-05	0	0	0	0.00019802	1.41437	0.160389
4.9	0	0	0	0	0.00019802	1.42141	0.15834
5	0	0	0	0	0	0	0
5.1	0	0	0	0	0.00019802	1.42141	0.15834
5.2	0	0	0	0	0.00019802	1.42141	0.15834
5.3	0	0	0	0	0	0	0
5.4	0	0	0	0	9.90099e-05	1	0.319748
5.5	0	0	0	0	9.90099e-05	1	0.319748
5.6	0	0	0	0	9.90099e-05	1	0.319748
5.7	0	0	0	0	0	0	0
5.8	0	0	0	0	0	0	0
5.9	0	0	0	0	0	0	0
6	0	0	0	0	0	0	0
6.1	0	0	0	0	0	0	0
6.2	0	0	0	0	9.90099e-05	1	0.319748
6.3	0	0	0	0	0	0	0
6.4	0	0	0	0	0	0	0
6.5	0	0	0	0	0	0	0
6.6	0	0	0	0	0	0	0
6.7	0	0	0	0	0	0	0
6.8	0	0	0	0	0	0	0
6.9	0	0	0	0	0	0	0
7	0	0	0	0	0	0	0
7.1	0	0	0	0	0	0	0
7.2	0	0	0	0	0	0	0
7.3	0	0	0	0	0	0	0
7.4	0	0	0	0	0	0	0
7.5	0	0	0	0	0	0	0
7.6	0	0	0	0	0	0	0
7.7	0	0	0	0	0	0	0
7.8	0	0	0	0	0	0	0
7.9	0	0	0	0	0	0	0
8	0	0	0	0	0	0	0
8.1	0	0	0	0	0	0	0
8.2	0	0	0	0	0	0	0
8.3	0	0	0	0	0	0	0
8.4	0	0	0	0	0	0	0
8.5	0	0	0	0	0	0	0
8.6	0	0	0	0	0	0	0
8.7	0	0	0	0	0	0	0
8.8	0	0	0	0	0	0	0
8.9	0	0	0	0	0	0	0
9	0	0	0	0	0	0	0
9.1	0	0	0	0	0	0	0
9.2	0	0	0	0	0	0	0
9.3	0	0	0	0	0	0	0
9.4	0	0	0	0	0	0	0
9.5	0	0	0	0	0	0	0
9.6	0	0	0	0	0	0	0
9.7	0	0	0	0	0	0	0
9.8	0	0	0	0	0	0	0
9.9	0	0	0	0	0	0	0
10	0	0	0	0	0	0	0
